# Supplementary material for: Maternal early-pregnancy body mass index-associated metabolomic component and mental and behavioral disorders in children
Source: Mol Psychiatry. 2022 Aug 10;27(11):4653–61. doi: 10.1038/s41380-022-01723-3 (PMC9734035; doi:10.1038/s41380-022-01723-3)
Supplement: Supplementary file 1 — Supplemental Table 1. [file 41380_2022_1723_MOESM1_ESM.xlsx]

## Sheet: Sheet1
Metabolic measure	Loading	95% CI
Ratio of monounsaturated fatty acids to total fatty acids	0.14	0.12	0.15
Glycoprotein acetyls, mainly a1-acid glycoprotein	0.14	0.13	0.15
Triglycerides in medium HDL	0.13	0.11	0.14
Phenylalanine	0.12	0.1	0.14
Triglycerides to total lipids ratio in medium HDL	0.11	0.09	0.12
Isoleucine	0.11	0.09	0.13
Leucine	0.11	0.09	0.13
3-hydroxybutyrate	0.11	0.08	0.14
Concentration of chylomicrons and extremely large VLDL particles	0.1	0.08	0.12
Total lipids in chylomicrons and extremely large VLDL	0.1	0.08	0.12
Phospholipids in chylomicrons and extremely large VLDL	0.1	0.09	0.12
Free cholesterol in chylomicrons and extremely large VLDL	0.1	0.08	0.11
Triglycerides in chylomicrons and extremely large VLDL	0.1	0.08	0.12
Concentration of very large VLDL particles	0.1	0.08	0.12
Total lipids in very large VLDL	0.1	0.08	0.12
Phospholipids in very large VLDL	0.1	0.07	0.13
Triglycerides in very large VLDL	0.1	0.09	0.12
Concentration of large VLDL particles	0.1	0.09	0.11
Total lipids in large VLDL	0.1	0.09	0.11
Phospholipids in large VLDL	0.1	0.09	0.11
Total cholesterol in large VLDL	0.1	0.08	0.11
Cholesterol esters in large VLDL	0.1	0.09	0.11
Triglycerides in large VLDL	0.1	0.09	0.11
Concentration of medium VLDL particles	0.1	0.09	0.1
Total lipids in medium VLDL	0.1	0.09	0.1
Phospholipids in medium VLDL	0.1	0.09	0.1
Triglycerides in medium VLDL	0.1	0.09	0.1
Concentration of small VLDL particles	0.1	0.09	0.11
Total lipids in small VLDL	0.1	0.09	0.11
Phospholipids in small VLDL	0.1	0.1	0.11
Triglycerides in small VLDL	0.1	0.09	0.11
Triglycerides in small HDL	0.1	0.09	0.12
Serum total triglycerides	0.1	0.08	0.11
Triglycerides in VLDL	0.1	0.1	0.11
Ratio of triglycerides to phosphoglycerides	0.1	0.09	0.11
Monounsaturated fatty acids 16:1, 18:1	0.1	0.07	0.12
Glucose	0.1	0.07	0.13
Citrate	0.1	0.05	0.14
Free cholesterol in large VLDL	0.09	0.08	0.1
Total cholesterol in medium VLDL	0.09	0.08	0.1
Free cholesterol in medium VLDL	0.09	0.09	0.1
Free cholesterol in small VLDL	0.09	0.08	0.11
Triglycerides in very small VLDL	0.09	0.07	0.11
Concentration of small HDL particles	0.09	0.06	0.12
Mean diameter for VLDL particles	0.09	0.07	0.1
Total cholesterol in chylomicrons and extremely large VLDL	0.08	0.07	0.1
Total cholesterol in very large VLDL	0.08	0.06	0.11
Cholesterol esters in very large VLDL	0.08	0.06	0.1
Free cholesterol in very large VLDL	0.08	0.06	0.11
Cholesterol esters in medium VLDL	0.08	0.07	0.1
Total cholesterol in small VLDL	0.08	0.06	0.1
Total lipids in small HDL	0.08	0.05	0.11
Phospholipids in small HDL	0.08	0.05	0.11
Triglycerides to total lipids ratio in small LDL	0.08	0.05	0.11
Phospholipids to total lipds ratio in large HDL	0.08	0.05	0.11
Total cholesterol in VLDL	0.08	0.06	0.1
Cholesterol esters in chylomicrons and extremely large VLDL	0.07	0.05	0.09
Concentration of very small VLDL particles	0.07	0.04	0.1
Triglycerides in IDL	0.07	0.04	0.1
Triglycerides to total lipids ratio in IDL	0.07	0.04	0.1
Triglycerides to total lipids ratio in small HDL	0.07	0.04	0.09
Ratio of apolipoprotein B to apolipoprotein A-I	0.07	0.05	0.09
Acetoacetate	0.07	0.05	0.09
Cholesterol esters in small VLDL	0.06	0.04	0.08
Total lipids in very small VLDL	0.06	0.03	0.09
Triglycerides in small LDL	0.06	0.04	0.09
Free cholesterol in small HDL	0.06	0.04	0.09
XSVLDLTG_	0.06	0.03	0.09
Triglycerides to total lipids ratio in very large HDL	0.06	0.04	0.08
Remnant cholesterol (non-HDL, non-LDL -cholesterol)	0.06	0.03	0.08
Total fatty acids	0.06	0.04	0.09
Saturated fatty acids	0.06	0.04	0.09
Lactate	0.06	0.03	0.09
Valine	0.06	0.02	0.09
Tyrosine	0.06	0.02	0.09
Phospholipids in very small VLDL	0.05	0.01	0.08
Cholesterol esters in very small VLDL	0.05	0.01	0.08
Triglycerides in large LDL	0.05	0.02	0.08
Triglycerides in medium LDL	0.05	0.02	0.08
Triglycerides to total lipids ratio in large LDL	0.05	0.02	0.09
Triglycerides to total lipids ratio in medium LDL	0.05	0.02	0.08
Triglycerides to total lipids ratio in large HDL	0.05	0.02	0.08
Mean diameter for LDL particles	0.05	0.02	0.09
Triglycerides in LDL	0.05	0.02	0.08
Triglycerides in HDL	0.05	0.02	0.08
Apolipoprotein B	0.05	0.03	0.08
Total cholesterol in very small VLDL	0.04	0.01	0.08
Free cholesterol in very small VLDL	0.04	0.01	0.07
Concentration of medium HDL particles	0.04	0.01	0.07
Total lipids in medium HDL	0.04	0.01	0.07
Phospholipids in medium HDL	0.04	0.01	0.07
Free cholesterol to total lipids ratio in large VLDL	0.04	0.01	0.07
Triglycerides to total lipids ratio in medium VLDL	0.04	0.01	0.08
Phospholipids to total lipds ratio in medium LDL	0.04	0	0.07
Phospholipids to total lipds ratio in small HDL	0.04	0.02	0.06
Total phosphoglycerides	0.04	0.01	0.07
Phosphatidylcholine and other cholines	0.04	0.01	0.07
Concentration of IDL particles	0.03	-0.01	0.06
Phospholipids in medium LDL	0.03	0.01	0.06
Phospholipids in small LDL	0.03	0	0.06
Total cholesterol in small HDL	0.03	0	0.07
Free cholesterol to total lipids ratio in medium VLDL	0.03	0	0.07
Triglycerides to total lipids ratio in small VLDL	0.03	0	0.06
Total cholines	0.03	0	0.06
Total lipids in IDL	0.02	-0.01	0.06
Phospholipids in IDL	0.02	-0.02	0.05
Cholesterol esters in IDL	0.02	-0.02	0.05
Concentration of large LDL particles	0.02	-0.02	0.05
Phospholipids in large LDL	0.02	-0.01	0.05
Free cholesterol in medium HDL	0.02	-0.01	0.05
Cholesterol esters in small HDL	0.02	-0.02	0.05
Total cholesterol to total lipids ratio in large VLDL	0.02	-0.01	0.05
Phospholipids to total lipds ratio in small LDL	0.02	-0.01	0.05
Ratio of saturated fatty acids to total fatty acids	0.02	0	0.04
Total cholesterol in IDL	0.01	-0.02	0.05
Total lipids in large LDL	0.01	-0.02	0.05
Total cholesterol in large LDL	0.01	-0.03	0.04
Cholesterol esters in large LDL	0.01	-0.02	0.04
Concentration of medium LDL particles	0.01	-0.02	0.05
Total lipids in medium LDL	0.01	-0.02	0.04
Concentration of small LDL particles	0.01	-0.02	0.04
Total lipids in small LDL	0.01	-0.02	0.04
Total cholesterol in medium HDL	0.01	-0.02	0.04
Cholesterol esters in medium HDL	0.01	-0.02	0.04
Cholesterol esters to total lipids ratio in very large HDL	0.01	-0.02	0.03
Serum total cholesterol	0.01	-0.03	0.04
Free cholesterol	0.01	-0.02	0.04
Sphingomyelin	0.01	-0.02	0.04
22:6, docosahexaenoic acid	0.01	-0.02	0.04
Omega-3 fatty acids	0.01	-0.01	0.04
Omega-6 fatty acids	0.01	-0.02	0.04
Polyunsaturated fatty acids	0.01	-0.02	0.04
Alanine	0.01	-0.02	0.05
Creatinine	0.01	-0.01	0.03
Total cholesterol in medium LDL	0	-0.03	0.03
Cholesterol esters in medium LDL	0	-0.03	0.03
Free cholesterol in medium LDL	0	-0.03	0.03
Total cholesterol in small LDL	0	-0.03	0.03
Free cholesterol in small LDL	0	-0.03	0.03
Phospholipids to total lipds ratio in large VLDL	0	-0.03	0.04
Cholesterol esters to total lipids ratio in large VLDL	0	-0.02	0.01
Phospholipids to total lipds ratio in large LDL	0	-0.04	0.03
Total cholesterol to total lipids ratio in very large HDL	0	-0.03	0.02
Phospholipids to total lipds ratio in medium HDL	0	-0.02	0.03
Total cholesterol in LDL	0	-0.03	0.03
Esterified cholesterol	0	-0.03	0.04
Free cholesterol in IDL	-0.01	-0.04	0.03
Free cholesterol in large LDL	-0.01	-0.04	0.03
Cholesterol esters in small LDL	-0.01	-0.04	0.03
Triglycerides to total lipids ratio in large VLDL	-0.01	-0.04	0.02
Cholesterol esters to total lipids ratio in IDL	-0.01	-0.05	0.03
Cholesterol esters to total lipids ratio in large LDL	-0.01	-0.04	0.02
18:2, linoleic acid	-0.01	-0.04	0.03
Triglycerides in very large HDL	-0.02	-0.06	0.01
Phospholipids to total lipds ratio in small VLDL	-0.02	-0.05	0
Total cholesterol to total lipids ratio in small VLDL	-0.02	-0.05	0.01
Cholesterol esters to total lipids ratio in small VLDL	-0.02	-0.05	0.02
Free cholesterol to total lipids ratio in small VLDL	-0.02	-0.06	0.02
Phospholipids to total lipds ratio in very large HDL	-0.02	-0.05	0
Free cholesterol to total lipids ratio in small HDL	-0.02	-0.05	0.01
Total cholesterol in HDL3	-0.02	-0.05	0.01
Albumin	-0.02	-0.06	0.01
Triglycerides in large HDL	-0.03	-0.06	0.01
Total cholesterol to total lipids ratio in medium VLDL	-0.03	-0.07	0
Cholesterol esters to total lipids ratio in medium LDL	-0.03	-0.06	0.01
Free cholesterol to total lipids ratio in medium LDL	-0.03	-0.07	0
Cholesterol esters to total lipids ratio in small LDL	-0.03	-0.07	0.01
Apolipoprotein A-I	-0.03	-0.06	-0.01
Acetate	-0.03	-0.07	0.01
Phospholipids to total lipds ratio in medium VLDL	-0.04	-0.07	-0.02
Cholesterol esters to total lipids ratio in very small VLDL	-0.04	-0.07	-0.01
Total cholesterol to total lipids ratio in large LDL	-0.04	-0.08	-0.01
Free cholesterol to total lipids ratio in small LDL	-0.04	-0.07	0
Ratio of omega-3 fatty acids to total fatty acids	-0.04	-0.06	-0.02
Cholesterol esters to total lipids ratio in medium VLDL	-0.05	-0.08	-0.01
Total cholesterol to total lipids ratio in very small VLDL	-0.05	-0.08	-0.02
Total cholesterol to total lipids ratio in medium LDL	-0.05	-0.08	-0.02
Total cholesterol to total lipids ratio in small LDL	-0.05	-0.08	-0.01
Free cholesterol to total lipids ratio in very large HDL	-0.05	-0.07	-0.03
Cholesterol esters to total lipids ratio in medium HDL	-0.05	-0.07	-0.02
Free cholesterol to total lipids ratio in medium HDL	-0.05	-0.08	-0.01
Cholesterol esters to total lipids ratio in small HDL	-0.05	-0.08	-0.03
Ratio of 22:6 docosahexaenoic acid to total fatty acids	-0.05	-0.07	-0.02
Phospholipids in large HDL	-0.06	-0.09	-0.03
Phospholipids to total lipds ratio in chylomicrons and extremely large VLDL	-0.06	-0.09	-0.03
Phospholipids to total lipds ratio in IDL	-0.06	-0.09	-0.03
Total cholesterol to total lipids ratio in IDL	-0.06	-0.09	-0.02
Total cholesterol to total lipids ratio in medium HDL	-0.06	-0.08	-0.03
Total cholesterol to total lipids ratio in small HDL	-0.06	-0.09	-0.04
Total cholesterol in HDL	-0.06	-0.09	-0.03
Total cholesterol in HDL2	-0.06	-0.09	-0.03
Concentration of very large HDL particles	-0.07	-0.1	-0.04
Total lipids in very large HDL	-0.07	-0.1	-0.04
Phospholipids in very large HDL	-0.07	-0.1	-0.04
Total cholesterol in very large HDL	-0.07	-0.1	-0.04
Cholesterol esters in very large HDL	-0.07	-0.1	-0.04
Free cholesterol in very large HDL	-0.07	-0.1	-0.04
Concentration of large HDL particles	-0.07	-0.09	-0.04
Total lipids in large HDL	-0.07	-0.1	-0.04
Total cholesterol in large HDL	-0.07	-0.1	-0.04
Cholesterol esters in large HDL	-0.07	-0.1	-0.04
Free cholesterol to total lipids ratio in very small VLDL	-0.07	-0.1	-0.04
Free cholesterol in large HDL	-0.08	-0.11	-0.05
Mean diameter for HDL particles	-0.08	-0.11	-0.05
Estimated degree of unsaturation	-0.08	-0.09	-0.07
Cholesterol esters to total lipids ratio in large HDL	-0.09	-0.11	-0.07
Glutamine	-0.09	-0.11	-0.07
Histidine	-0.09	-0.11	-0.06
Free cholesterol to total lipids ratio in large LDL	-0.1	-0.11	-0.09
Total cholesterol to total lipids ratio in large HDL	-0.1	-0.12	-0.08
Free cholesterol to total lipids ratio in IDL	-0.11	-0.13	-0.09
Free cholesterol to total lipids ratio in large HDL	-0.11	-0.13	-0.09
Ratio of 18:2 linoleic acid to total fatty acids	-0.12	-0.14	-0.1
Ratio of omega-6 fatty acids to total fatty acids	-0.12	-0.14	-0.11
Ratio of polyunsaturated fatty acids to total fatty acids	-0.12	-0.13	-0.11
